# Supplementary material for: The Interactive Effects of Severe Vitamin D Deficiency and Iodine Nutrition Status on the Risk of Thyroid Disorder in Pregnant Women
Source: Nutrients. 2022 Oct 25;14(21):4484. doi: 10.3390/nu14214484 (PMC9654270; doi:10.3390/nu14214484)
Supplement: Supplementary file 1 [file nutrients-14-04484-s001.zip]

Archive with 1 entries (1 files):
- nutrients-1950842-supplementary.pdf
